# Supplementary material for: Machine learning can identify newly diagnosed patients with CLL at high risk of infection
Source: Nat Commun. 2020 Jan 17;11:363. doi: 10.1038/s41467-019-14225-8 (PMC6969150; doi:10.1038/s41467-019-14225-8)
Supplement: Supplementary file 5 — Supplementary Data 1 [file 41467_2019_14225_MOESM5_ESM.xlsx]

## Sheet: Sheet1
Composite Rank	CLL-TIM Feature	Category	Modelling Type	Contribution to Composite Outcome	Contribution to Infection Prior To CLL Treatment (A)	Contribution to CLL Treatment Prior To Infection (B)	(A)-(B)	Infection Specific	Tretment Specific
1	Β-2 Microglobulin - Value Mean (1yr)	Laboratory Test	Value Modelling	0.141	0.141574	0.12166	0.0199141	Yes
2	IGHV Unmutated	Baseline	One-Hot-Encoding	0.129	0.127619	0.172144	-0.0445246		Yes
3	Binet Stage A	Baseline	One-Hot-Encoding	0.123	0.129293	0.204513	-0.0752197		Yes
4	Leukocytes - Value Max (3m)	Laboratory Test	Value Modelling	0.104	0.119147	0.124808	-0.00566129
5	Leukocytes - Date Last (7yr)	Laboratory Test	Value Modelling	0.066	0.0595951	0.0473605	0.0122346	Yes
6	Mean Number of Days Between Infections (7yr)	Blood Culture	Infection Date Modelling	0.063	0.107044	0.0519984	0.0550455	Yes
7	Erythrocyte Count - Date Mean (1yr)	Laboratory Test	Date Modelling	0.058	0.0560197	0.0483849	0.00763479	Yes
8	Age	Baseline	-	0.056	0.0599582	0.057321	0.00263729
9	Platelets - Value (Linear Fit Coefficient b) (1yr)	Laboratory Test	Value Modelling	0.048	0.0486951	0.0422416	0.00645349	Yes
10	Creatinine - Date Mean (7yr)	Laboratory Test	Date Modelling	0.041	0.0429532	0.0308065	0.0121467	Yes
11	Transferrin - Value Min (1yr)	Laboratory Test	Value Modelling	0.037	0.049475	0.0406505	0.0088245
12	ECOG=1	Baseline	One-Hot-Encoding	0.037	0.0412031	0.0375308	0.00367226
13	Uric Acid - Value Min (1yr)	Laboratory Test	Value Modelling	0.037	0.0382225	0.03251	0.00571244	Yes
14	Platelets (Thrombocytes) - Value Mean (7yr)	Laboratory Test	Value Modelling	0.034	0.037287	0.0333427	0.00394432
15	Hemoglobin - Value Mean (7yr)	Laboratory Test	Value Modelling	0.03	0.0301214	0.0236709	0.00645048	Yes
16	Hemoglobin - Value Min (7yr)	Laboratory Test	Value Modelling	0.028	0.0223685	0.0196883	0.00268022
17	IGHV mutations detected (F1581B) (3m)	Pathology	Bag-of-Words	0.028	0.0256056	0.0248395	0.00076617
18	Smudge cells - Value Max (1yr)	Laboratory Test	Value Modelling	0.027	0.0299188	0.0342575	-0.00433871
19	Hemoglobin - Value SD (3m)	Laboratory Test	Value Modelling	0.023	0.0288639	0.019909	0.00895491	Yes
20	Basophilocytes - Date Last (1yr)	Laboratory Test	Date Modelling	0.022	0.0236458	0.0174209	0.00622489	Yes
21	Platelets (Thrombocytes) - Value QuadFit_coefc (7yr)	Laboratory Test	Date Modelling	0.021	0.0235432	0.0216671	0.00187601
22	Prostate-Specific Angiten - Date Mean (1yr)	Pathology	Bag-of-Words	0.019	0.0252395	0.0160539	0.00918555	Yes
23	Mean Number of Days Between Infections (1yr)	Blood Culture	Infection Date Modelling	0.018	0.0342224	0.0145671	0.0196552	Yes
24	Glucose - Value Max (1yr)	Laboratory Test	Value Modelling	0.018	0.0168882	0.0136951	0.00319318
25	Erythrocyte (MCV) - Value Mean (7yr)	Laboratory Test	Value Modelling	0.018	0.0250562	0.0168053	0.00825084	Yes
26	Absolute Lymphocyte Count - Value Min (7yr)	Laboratory Test	Value Modelling	0.017	0.0174873	0.0140514	0.00343585
27	ZAP70=pos	Baseline	One-Hot-Encoding	0.017	0.0179571	0.0240898	-0.00613264
28	Inflammation (7yr)	Pathology	Bag-of-Words	0.017	0.0200406	0.0160092	0.00403143
29	Promyelocytes - Date Last (1yr)	Laboratory Test	Date Modelling	0.017	0.0178145	0.0184218	-0.000607271
30	IGHV mutations detected (F1581B) (1yr)	Pathology	Bag-of-Words	0.017	0.0151261	0.0155981	-0.000472028
31	Β-2 Microglobulin > 4.0 mg/L	Baseline	One-Hot-Encoding	0.016	0.0215729	0.0230513	-0.00147836
32	C-Reactive Protein - Value Kurtosis (1yr)	Laboratory Test	Value Modelling	0.014	0.0166923	0.0151345	0.00155779
33	del(11q) (1yr)	Pathology	Bag-of-Words	0.014	0.0157292	0.0227195	-0.00699025
34	ECOG=0	Baseline	One-Hot-Encoding	0.01	0.0120239	0.00893032	0.00309355
35	Hemoglobin - Date Last (7yr)	Laboratory Test	Date Modelling	0.01	0.00964379	0.00705725	0.00258653
36	Leukocytes - Value QuadFit_coefc (1yr)	Laboratory Test	Value Modelling	0.009	0.0086333	0.00740583	0.00122748
37	Lymphocytes - Date Mean (1yr)	Laboratory Test	Date Modelling	0.009	0.00995066	0.00913417	0.000816494
38	Glucose - Value Mean (7yr)	Laboratory Test	Value Modelling	0.009	0.00896143	0.00768839	0.00127304
39	Leukocytes - Value Max (1yr)	Laboratory Test	Value Modelling	0.009	0.0105794	0.0112508	-0.000671336
40	Basophilocytes - Value Median (1yr)	Laboratory Test	Value Modelling	0.009	0.0100738	0.010018	5.58067e-05
41	Erythrocyte (MCV) - Value Mean (3m)	Laboratory Test	Value Modelling	0.008	0.0111514	0.00949997	0.00165139
42	Creatine Kinase - Value Max (1yr)	Laboratory Test	Value Modelling	0.008	0.00818835	0.00503339	0.00315496
43	IGHV mutated	Baseline	One-Hot-Encoding	0.007	0.00717581	0.00782648	-0.000650669
44	Β-2 Microglobulin < 4.0 mg/L	Baseline	One-Hot-Encoding	0.006	0.00692648	0.00704408	-0.000117604
45	Leukocytes - Date Last (1yr)	Laboratory Test	Date Modelling	0.005	0.00467853	0.0038387	0.000839833
46	Binet Stage B	Baseline	One-Hot-Encoding	0.005	0.00563828	0.0081316	-0.00249332
47	Minimum Number of Days Between Infections (7yr)	Blood Culture	Infection Date Modelling	0.005	0.00851744	0.00436277	0.00415467
48	Absolute Lymphocyte Count - Value SD (7yr)	Laboratory Test	Date Modelling	0.005	0.00482102	0.00520351	-0.000382489
49	Uric Acid - Value Mean (1yr)	Laboratory Test	Value Modelling	0.004	0.00393663	0.00289722	0.0010394
50	No. of Rare Patholgies (7yr)	Pathology	Bag-of-Words	0.003	0.00330182	0.00262898	0.000672844
51	C-Reactive Protein - Value Mean (3m)	Laboratory Test	Value Modelling	0.003	0.00446031	0.00236275	0.00209756
52	Eosinophilocytes - Date Last (1yr)	Laboratory Test	Date Modelling	0.003	0.00284376	0.002282	0.000561752
53	Alkaline Phosphatese - Value Min (7yr)	Laboratory Test	Value Modelling	0.003	0.00288183	0.00225843	0.000623402
54	Hematocrit - Value Skewness (7yr)	Laboratory Test	Value Modelling	0.003	0.00314788	0.00182744	0.00132044
55	Erythrocyte Count - Value Max (1yr)	Laboratory Test	Value Modelling	0.003	0.00289823	0.00225544	0.00064279
56	Uric Acid - Value Max (7yr)	Laboratory Test	Value Modelling	0.002	0.00240371	0.00191508	0.000488628
57	Β-2 Microglobulin - Value Mean (3m)	Laboratory Test	Value Modelling	0.002	0.00249351	0.00198462	0.000508885
58	Female	Baseline	One-Hot-Encoding	0.002	0.00209708	0.00190419	0.00019289
59	No. of Rare Patholgies (1yr)	Pathology	Bag-of-Words	0.002	0.00224374	0.00181663	0.000427115
60	Platelets (Thrombocytes) - Value Min (7yr)	Laboratory Test	Value Modelling	0.002	0.00201174	0.00139893	0.00061281
61	Albumin - Value Mean (1yr)	Laboratory Test	Value Modelling	0.002	0.00196101	0.0012184	0.00074261
62	Absolute Lymphocyte Count - Value Median (3m)	Laboratory Test	Value Modelling	0.001	0.00133843	0.00187439	-0.000535964
63	Erythrocyte Count - Value Min (1yr)	Laboratory Test	Value Modelling	0.001	0.00140819	0.00111451	0.000293677
64	Infection Dates QuadFit_coefc (3m)	Blood Culture	Infection Date Modelling	0.001	0.00208415	0.00113727	0.00094688
65	Blood Culture: Negative - No growth (7yr)	Blood Culture	Bag-of-Words	0.001	0.00210532	0.000934665	0.00117065
66	Infection Dates Skewness (3m)	Blood Culture	Infection Date Modelling	0.001	0.00198682	0.00111956	0.000867255
67	Hemoglobin - Value Mean (1yr)	Laboratory Test	Value Modelling	0.001	0.0010185	0.000801661	0.000216838
68	Erythrocyte Count - Value Mean (3m)	Laboratory Test	Value Modelling	0.001	0.000877013	0.000724704	0.000152308
69	Hemoglobin - Value SD (7yr)	Laboratory Test	Value Modelling	0.001	0.000963519	0.000691696	0.000271823
70	Absolute Lymphocyte Count - Value Max (1yr)	Laboratory Test	Value Modelling	0.001	0.000858	0.00114079	-0.000282786
71	Hematocrit - Value Min (7yr)	Laboratory Test	Value Modelling	0.001	0.000974579	0.000656686	0.000317892
72	Leukocytes - Value Median (3m)	Laboratory Test	Value Modelling	0.001	0.000806986	0.0011277	-0.000320712
73	Hemoglobin - Value Min (3m)	Laboratory Test	Value Modelling	0.001	0.000848852	0.000621337	0.000227515
74	CD38=neg	Baseline	One-Hot-Encoding	0.001	0.000759092	0.000828117	-6.90253e-05
75	Amylase - Date Last (3m)	Laboratory Test	Date Modelling	0.001	0.00075754	0.000554283	0.000203257
76	Mean Cell Hemoglobin - Value SD (3m)	Laboratory Test	Value Modelling	0.001	0.000838925	0.000611381	0.000227543
77	ZAP70=neg	Baseline	One-Hot-Encoding	0.001	0.000692609	0.000614258	7.83511e-05
78	Hemoglobin - Value Mean (3m)	Laboratory Test	Value Modelling	0.001	0.000711311	0.000538631	0.00017268
79	CD38 pos	Baseline	One-Hot-Encoding	0.001	0.0005856	0.000715441	-0.000129841
80	Hemoglobin - Date Last (3m)	Laboratory Test	Date Modelling	0.001	0.000593904	0.000441233	0.000152671
81	Myelocytes - Date Last (1yr)	Laboratory Test	Date Modelling	0.001	0.000665871	0.000658348	7.52369e-06
82	Blast cells - Date Last (1yr)	Laboratory Test	Date Modelling	0.001	0.000656074	0.000609923	4.6151e-05
83	Albumin - Value Mean (3m)	Laboratory Test	Value Modelling	0.001	0.000727743	0.000427698	0.000300045
84	C-Reactive Protein - Date Mean (3m)	Laboratory Test	Date Modelling	0.001	0.000636445	0.000479481	0.000156964
85	Hematocrit - Value Min (1yr)	Laboratory Test	Value Modelling	0.001	0.000667496	0.000485793	0.000181703
86	Leukocytes - Value Mean (3m)	Laboratory Test	Value Modelling	0.001	0.000540044	0.000744005	-0.000203961
87	Lactate Dehydrogenase - Value Median (1yr)	Laboratory Test	Value Modelling	0.001	0.000588011	0.000525852	6.21594e-05
88	Platelets (Thrombocytes) - Date Last (1yr)	Laboratory Test	Date Modelling	0.001	0.000512711	0.00042059	9.21212e-05
89	Neutrophilocytes - Date Last (1yr)	Laboratory Test	Date Modelling	0.001	0.000531796	0.00040965	0.000122146
90	Hematocrit - Value SD (3m)	Laboratory Test	Value Modelling	0.001	0.000641634	0.000495075	0.000146559
91	Blood Culture: Negative - No growth (1yr)	Blood Culture	Bag-of-Words	0	0.000965365	0.000378786	0.000586579
92	Uric Acid - Value Max (3m)	Laboratory Test	Value Modelling	0	0.000531525	0.000335352	0.000196173
93	Hemoglobin - Date Last (1yr)	Laboratory Test	Date Modelling	0	0.000474313	0.000346935	0.000127378
94	Infection Dates LinearFit_coefa (7yr)	Blood Culture	Infection Date Modelling	0	0.000692083	0.000381963	0.00031012
95	Hemoglobin - Value Min (1yr)	Laboratory Test	Value Modelling	0	0.000507527	0.000361184	0.000146342
96	No. of Rare Patholgies (3m)	Pathology	Bag-of-Words	0	0.000452533	0.000362614	8.99185e-05
97	Lactate Dehydrogenase - Value Median (3m)	Laboratory Test	Value Modelling	0	0.000506549	0.000426597	7.99518e-05
98	Hematocrit - Value Min (3m)	Laboratory Test	Value Modelling	0	0.00052795	0.000397093	0.000130857
99	del(13q)=pos	Baseline	One-Hot-Encoding	0	0.000388156	0.000416674	-2.85187e-05
100	Absolute Lymphocyte Count - Value Mean (3m)	Laboratory Test	Value Modelling	0	0.000377496	0.000540475	-0.000162979
101	Leukocytes - Date Last (3m)	Laboratory Test	Date Modelling	0	0.000363931	0.000278421	8.55092e-05
102	Absolute Lymphocyte Count - Date Last (1yr)	Laboratory Test	Date Modelling	0	0.000436367	0.000374205	6.21622e-05
103	Absolute Lymphocyte Count - Value SD (1yr)	Laboratory Test	Value Modelling	0	0.000347406	0.000477515	-0.000130108
104	No. of Rare Diagnosies (7yr)	Diagnosis		0	0.00039008	0.000310928	7.91519e-05
105	Infection Dates Kurtosis (7yr)	Blood Culture	Infection Date Modelling	0	0.000680568	0.000259544	0.000421025
106	Eosinophilocytes - Date Mean (3m)	Laboratory Test	Date Modelling	0	0.000359599	0.000266757	9.28421e-05
107	Leukocytes - Value SD (7yr)	Laboratory Test	Value Modelling	0	0.000304374	0.00047778	-0.000173406
108	Leukocytes - Value SD (1yr)	Laboratory Test	Value Modelling	0	0.000357441	0.000434857	-7.7416e-05
109	Familial CLL=NA	Baseline	One-Hot-Encoding	0	0.000297716	0.000285839	1.18763e-05
110	Hematocrit - Value Mean (7yr)	Laboratory Test	Value Modelling	0	0.000385162	0.000259778	0.000125385
111	Absolute Lymphocyte Count - Value Max (3m)	Laboratory Test	Value Modelling	0	0.000316997	0.000450827	-0.00013383
112	CD38 NA	Baseline	One-Hot-Encoding	0	0.000330767	0.000322595	8.172e-06
113	Neutrophilocytes- Date Last (3m)	Laboratory Test	Date Modelling	0	0.00032676	0.000236866	8.98934e-05
114	Mean Cell Hemoglobin Concentration - Date Last (3m)	Laboratory Test	Date Modelling	0	0.00032965	0.000232719	9.69307e-05
115	Hematocrit - Value Mean (3m)	Laboratory Test	Value Modelling	0	0.000346407	0.000256047	9.03601e-05
116	Metamyelocytes- Date Last (1yr)	Laboratory Test	Date Modelling	0	0.000316715	0.00031214	4.57488e-06
117	Leukocytes - Value Mean (1yr)	Laboratory Test	Value Modelling	0	0.000250544	0.000345161	-9.4617e-05
118	Β-2 Microglobulin=NA			0	0.000262443	0.000265594	-3.15141e-06
119	Flowcytometry (1yr)	Pathology	Bag-of-Words	0	0.000277974	0.000233173	4.4801e-05
120	Basophilocytes - Date Last (3m)	Laboratory Test	Date Modelling	0	0.000265791	0.000180716	8.50742e-05
121	Lactate Dehydrogenase - Value Mean (1yr)	Laboratory Test	Value Modelling	0	0.00027365	0.000243629	3.00209e-05
122	Albumin (ALB) - Value Min (3m)	Laboratory Test	Value Modelling	0	0.000319201	0.000183814	0.000135387
123	No Familial CLL	Baseline	One-Hot-Encoding	0	0.000204589	0.000223711	-1.91222e-05
124	Absolute Lymphocyte Count - Date Mean (3m)	Laboratory Test	Date Modelling	0	0.000237153	0.000175203	6.19498e-05
125	Neutrophilocytes- Date Mean (3m)	Laboratory Test	Date Modelling	0	0.000223013	0.000174243	4.87697e-05
126	Last Infection Dates (3m)	Blood Culture	Infection Date Modelling	0	0.000396777	0.000184504	0.000212272
127	Absolute Lymphocyte Count - Date Last (3m)	Laboratory Test	Date Modelling	0	0.000215537	0.000149061	6.64752e-05
128	del(17p)=neg	Baseline	One-Hot-Encoding	0	0.00022967	0.000198145	3.15245e-05
129	tri(13q)=neg	Baseline	One-Hot-Encoding	0	0.000220698	0.00018884	3.18572e-05
130	Absolute Lymphocyte Count - Value LinearFit_coefa (7yr)	Laboratory Test	Value Modelling	0	0.000241377	0.000208165	3.32116e-05
131	Absolute Lymphocyte Count - Value Mean (1yr)	Laboratory Test	Value Modelling	0	0.000187934	0.000275123	-8.7189e-05
132	del(11q)=neg	Baseline	One-Hot-Encoding	0	0.000187657	0.000170141	1.75162e-05
133	No IGHV mutations detected (F1581A) (3m)	Pathology	Bag-of-Words	0	0.000182855	0.000208278	-2.5423e-05
134	Estimated Glomerular Filtration Rate - Number of Tests Taken (1yr)	Laboratory Test	Date Modelling	0	0.000258519	0.00012025	0.000138269
135	Hemoglobin - Value SD (1yr)	Laboratory Test	Value Modelling	0	0.000201182	0.000125437	7.57449e-05
136	C-Reactive Protein - Value LinearFit_coefb (7yr)	Laboratory Test	Value Modelling	0	0.000215774	0.00016211	5.36638e-05
137	Infection Dates Mean (1yr)	Blood Culture	Infection Date Modelling	0	0.00026471	0.000110256	0.000154453
138	del(11q) (3m)	Pathology	Bag-of-Words	0	0.000196627	0.000296557	-9.99301e-05
139	Mean Cell Hemoglobin Concentration - Value Min (3m)	Laboratory Test	Value Modelling	0	0.00014266	0.000109611	3.30493e-05
140	International Normalized Ratio - Coagulation - Date Last (3m)	Laboratory Test	Date Modelling	0	0.000207695	0.000112255	9.54392e-05
141	Immunoblastic lymphoma (1yr)	Pathology	Bag-of-Words	0	0.000117243	0.000121928	-4.68537e-06
142	Hematocrit - Value LinearFit_coefa (1yr)	Laboratory Test	Value Modelling	0	0.00019509	0.00015167	4.342e-05
143	Albumin - Value Min (1yr)	Laboratory Test	Value Modelling	0	0.000196841	0.000133116	6.37247e-05
144	Lactate Dehydrogenase - Value Median (7yr)	Laboratory Test	Value Modelling	0	0.000145064	0.000130541	1.45227e-05
145	Erythrocyte Count - Value Mean (7yr)	Laboratory Test	Value Modelling	0	0.000150983	0.000100786	5.01965e-05
146	Blood Culture: Negative-No growth (3m)	Blood Culture	Bag-of-Words	0	0.000285009	0.00013746	0.000147549
147	Neutrophilocytes- Value SD (1yr)	Laboratory Test	Value Modelling	0	0.000145495	0.00012632	1.9175e-05
148	ZAP-70=NA	Baseline	One-Hot-Encoding	0	0.000116916	0.000134914	-1.79981e-05
149	Biopsy (7yr)	Pathology	Bag-of-Words	0	0.000133126	9.43e-05	3.87919e-05
150	Lactate Dehydrogenase - Value Mean (3m)	Laboratory Test	Value Modelling	0	0.000123513	0.000122252	1.26023e-06
151	del(11q)=pos	Baseline	One-Hot-Encoding	0	9.71e-05	0.000162471	-6.5391e-05
152	Mean Cell Hemoglobin Concentration - Number of Tests Taken (3m)	Laboratory Test	Date Modelling	0	0.000115994	5.81e-05	5.79277e-05
153	del(13q)=neg	Baseline	One-Hot-Encoding	0	8.7e-05	9.47e-05	-7.69512e-06
154	Infection Dates Mean (3m)	Blood Culture	Infection Date Modelling	0	0.00017541	9.38e-05	8.15999e-05
155	Basophilocytes - Date Mean (3m)	Laboratory Test	Date Modelling	0	7.74e-05	5.4e-05	2.34029e-05
156	Erythrocyte Count - Value Min (7yr)	Laboratory Test	Value Modelling	0	8.76e-05	6.54e-05	2.21776e-05
157	Erythrocyte Count - Value Mean (1yr)	Laboratory Test	Value Modelling	0	8.65e-05	6.02e-05	2.62526e-05
158	Hematocrit - Value Mean (1yr)	Laboratory Test	Value Modelling	0	8.37e-05	5.43e-05	2.93814e-05
159	C-Reactive Protein - Value Max (3m)	Laboratory Test	Value Modelling	0	0.000119811	3.78e-05	8.2044e-05
160	Needle Biopsy (7yr)	Pathology	Bag-of-Words	0	8.44e-05	7.74e-05	7.02306e-06
161	Fluorescence In Situ Hybridization (1yr)	Pathology	Bag-of-Words	0	5.87e-05	6.26e-05	-3.96788e-06
162	Lactate Dehydrogenase - Value Mean (7yr)	Laboratory Test	Value Modelling	0	7.37e-05	6e-05	1.37127e-05
163	tri(13q)=pos	Baseline	One-Hot-Encoding	0	6.52e-05	6.95e-05	-4.3172e-06
164	Binet Stage C	Baseline	One-Hot-Encoding	0	5.6e-05	0.000101449	-4.54993e-05
165	Leukocytes - Date Mean (3m)	Laboratory Test	Date Modelling	0	5.11e-05	2.86e-05	2.258e-05
166	IGHV status=NA	Baseline	One-Hot-Encoding	0	4.85e-05	4.45e-05	3.99441e-06
167	No IGHV mutations detected (F1581A) (1yr)	Pathology	Bag-of-Words	0	4.72e-05	5.71e-05	-9.89076e-06
168	Erythrocyte Count - Value Min (3m)	Laboratory Test	Value Modelling	0	4.75e-05	2.93e-05	1.82445e-05
169	Uric Acid - Value Max (1yr)	Laboratory Test	Value Modelling	0	4.53e-05	3.55e-05	9.76292e-06
170	Leukocytes - Value Median (1yr)	Laboratory Test	Value Modelling	0	2.73e-05	5.51e-05	-2.77597e-05
171	del(17p)=pos	Baseline	One-Hot-Encoding	0	3.44e-05	4.35e-05	-9.04398e-06
172	Seborrheic keratosis (7yr)	Pathology	Bag-of-Words	0	2.78e-05	2.37e-05	4.09043e-06
173	Polymerase Chain Reaction (3m)	Pathology	Bag-of-Words	0	3.13e-05	3.26e-05	-1.28334e-06
174	Neutrophilocytes - Value SD (3m)	Laboratory Test	Value Modelling	0	2.78e-05	2.18e-05	5.96308e-06
175	Normal cells (7yr)	Pathology	Bag-of-Words	0	2.12e-05	1.93e-05	1.86476e-06
176	Absolute Lymphocyte Count - Value Median (1yr)	Laboratory Test	Value Modelling	0	2.12e-05	3.27e-05	-1.1468e-05
177	No malignancy (7yr)	Pathology	Bag-of-Words	0	2.4e-05	1.57e-05	8.26882e-06
178	Absolute Lymphocyte Count - Value SD (3m)	Laboratory Test	Value Modelling	0	1.81e-05	3.53e-05	-1.72254e-05
179	mutations detected, DNA (F15812) (3m)	Pathology	Bag-of-Words	0	1.6e-05	1.69e-05	-9.25631e-07
180	Suspicion of Diagnosis (7yr)	Pathology	Bag-of-Words	0	1.6e-05	1.55e-05	4.88786e-07
181	Sodium - Value LinearFit_coefa (1yr)	Laboratory Test	Value Modelling	0	2.29e-05	2.36e-05	-6.98346e-07
182	mutations detected, DNA (F15812) (1yr)	Pathology	Bag-of-Words	0	1.57e-05	1.71e-05	-1.4204e-06
183	More than 2 Tumor Locations (7yr)	Pathology	Bag-of-Words	0	1.62e-05	1.35e-05	2.64006e-06
184	Flow Cytometry(3m)	Pathology	Bag-of-Words	0	1.57e-05	1.45e-05	1.24111e-06
185	Polymerase Chain Reaction (1yr)	Pathology	Bag-of-Words	0	1.58e-05	1.63e-05	-4.94845e-07
186	Infection Dates Standard Deviation (1yr)	Blood Culture	Infection Date Modelling	0	3.89e-05	2.11e-05	1.77868e-05
187	Fluorescence In Situ Hybridization (3m)	Pathology	Bag-of-Words	0	8.09e-06	9.51e-06	-1.41804e-06
188	Leukocytes - Value SD (3m)	Laboratory Test	Value Modelling	0	1.03e-05	1.58e-05	-5.45228e-06
189	no mutations detected, DNA (F15811) (1yr)	Pathology	Bag-of-Words	0	5.49e-06	4.65e-06	8.46365e-07
190	Fine Needle Aspiration (7yr)	Pathology	Bag-of-Words	0	3.86e-06	4.87e-06	-1.01355e-06
191	No. of Rare Diagnosies (1yr)	Diagnosis	Bag-of-Words	0	2.63e-06	2.51e-06	1.27814e-07
192	Hyperplasia (7yr)	Pathology	Bag-of-Words	0	2.51e-06	3.18e-06	-6.6706e-07
193	Fine Needle Aspiration (1yr)	Pathology	Bag-of-Words	0	1.61e-06	2.15e-06	-5.44231e-07
194	Needle Biopsy (1yr)	Pathology	Bag-of-Words	0	2.08e-06	2.28e-06	-2.06539e-07
195	More than 2 Tumor Locations (1yr)	Pathology	Bag-of-Words	0	1.67e-06	1.8e-06	-1.28943e-07
196	Suspicion of Diagnosis (1yr)	Pathology	Bag-of-Words	0	1.2e-06	9.1e-07	2.89299e-07
197	del(13q) (3m)	pathology	Bag-of-Words	0	8.27e-07	6.45e-07	1.82317e-07
198	del(13q) (1yr)	pathology	Bag-of-Words	0	6.18e-07	5.35e-07	8.31301e-08
199	More than 2 Tumor Locations (3m)	Pathology	Bag-of-Words	0	6.14e-07	4.75e-07	1.38901e-07
200	Immunoblastic lymphoma (3m)	Pathology	Bag-of-Words	0	4.43e-07	5.28e-07	-8.45498e-08
201	no suspicion of malignancy (7yr)	Pathology	Bag-of-Words	0	3.34e-07	1.7e-07	1.64131e-07
202	normal tissue (7yr)	Pathology	Bag-of-Words	0	2.56e-07	1.77e-07	7.9433e-08
203	Basocellular Carcinoma (7yr)	Pathology	Bag-of-Words	0	1.51e-07	1.19e-07	3.2546e-08
204	Tubular Adenoma (7yr)	Pathology	Bag-of-Words	0	0	0	0
205	Chronic inflammation (7yr)	Pathology	Bag-of-Words	0	0	0	0
206	del(11q)=NA	Baseline	One-Hot-Encoding	0	0	0	0
207	del(13q)=NA	Baseline	One-Hot-Encoding	0	0	0	0
208	Malignant Lymphoma (7yr)	Pathology	Bag-of-Words	0	0	0	0
209	WBC differential count (1yr)	Laboratory Test	Value Modelling	0	0	0	0
210	Excision Biopsy (7yr)	Pathology	Bag-of-Words	0	0	0	0
211	Blood Smear (7yr)	Pathology	Bag-of-Words	0	0	0	0
212	Actinic keratosis (7yr)	Pathology	Bag-of-Words	0	0	0	0
213	Acute and Chronic inflammation (7yr)	Pathology	Bag-of-Words	0	0	0	0
214	Myeloid Immature Cells - Value LinearFit_coefa (1yr)	Laboratory Test	Value Modelling	0	0	0	0
215	Resection (7yr)	Pathology	Bag-of-Words	0	0	0	0
216	No Tumor Cells (7yr)	Pathology	Bag-of-Words	0	0	0	0
217	Hyperplasia (1yr)	Pathology	Bag-of-Words	0	0	0	0
218	no mutations detected, DNA (3m)	Pathology	Bag-of-Words	0	0	0	0
219	Suspicion of Diagnosis (3m)	Pathology	Bag-of-Words	0	0	0	0
220	del(17p)=NA	Baseline	One-Hot-Encoding	0	0	0	0
221	Eosinophilocytes - Date Last (7yr)	Laboratory Test	Date Modelling	0	0	0	0
222	DNA hybridization (1yr)	Pathology	Bag-of-Words	0	0	0	0
223	DNA hybridization (3m)	Pathology	Bag-of-Words	0	0	0	0
224	Needle Biopsy (3m)	Pathology	Bag-of-Words	0	0	0	0
225	Inf - Earliest Infection Date (7yr)	Blood Culture	Infection Date Modelling	0	0	0	0
226	New Malignancy Diagnois (1yr)	Diagnosis	Bag-of-Words	0	0	0	0
227	Inflammation (1yr)	Pathology	Bag-of-Words	0	0	0	0
228	Squamous Cell Carcinoma (1yr)	Pathology	Bag-of-Words	0	0	0	0
