# Supplementary material for: Machine learning can identify newly diagnosed patients with CLL at high risk of infection
Source: Nat Commun. 2020 Jan 17;11:363. doi: 10.1038/s41467-019-14225-8 (PMC6969150; doi:10.1038/s41467-019-14225-8)
Supplement: Supplementary file 6 — Supplementary Data 2 [file 41467_2019_14225_MOESM6_ESM.xlsx]

## Sheet: Sheet1
		Student's T-Test	F-Statistic	Mann-Whitney U-Test	Kruskal-Wallis H-Test
	Significant Tests in Top 50:	0.78	0.78	0.88	0.86
CLL-TIM Rank (SHAP)	CLL-TIM Feature	p-val	p-val	p-val	p-val	Significant Test Count
1	beta-2 microglobulin (B2M) - Value Mean (1yr)	6.4507e-36	6.4507e-36	1.28149e-47	2.56143e-47	4
2	IGHV unmutated	7.01852e-31	7.01852e-31	1.00018e-30	1.9999e-30	4
3	binet_A	1.31707e-58	1.31707e-58	3.51711e-57	7.03186e-57	4
4	Leucocytes (LEUK) - Value Max (3m)	6.62297e-17	6.62297e-17	1.93366e-22	3.86606e-22	4
5	Leucocytes (LEUK) - Date Last (7yr)	0.223865	0.223865	4.59057e-22	9.17861e-22	2
6	Inf - Mean No. of Days Between Infections (7yr)	0.000458379	0.000458379	4.97769e-24	9.95182e-24	4
7	Absolute erythrocyte count (NPU01960) - Date Mean (1yr)	0.160594	0.160594	1.22899e-05	2.45749e-05	2
8	Age	3.42537e-07	3.42537e-07	1.11281e-08	2.22543e-08	4
9	Platelets (thrombocytes) (THR) - Value LinearFit_coefb (1yr)	0.0801457	0.0801457	2.97024e-09	5.93897e-09	2
10	Creatinine (CRE) - Date Mean (7yr)	0.000131176	0.000131176	1.68902e-06	3.37759e-06	4
11	Transferrin (NPU03607) - Value Min (1yr)	5.79869e-06	5.79869e-06	1.89527e-06	3.7891e-06	4
12	ECOG=1	1.21427e-14	1.21427e-14	7.45503e-15	1.49076e-14	4
13	Uric Acid (NPU03688) - Value Min (1yr)	2.26617e-05	2.26617e-05	4.4999e-05	8.99838e-05	4
14	Platelets (thrombocytes) (THR) - Value Mean (7yr)	9.89049e-08	9.89049e-08	4.69257e-13	9.38321e-13	4
15	Hemoglobin (HAEM) - Value Mean (7yr)	6.77003e-33	6.77003e-33	7.81203e-30	1.56191e-29	4
16	Hemoglobin (HAEM) - Value Min (7yr)	2.55299e-35	2.55299e-35	1.04109e-34	2.08145e-34	4
17	mutations detected, DNA (F1581B) (3m)	0.865993	0.865993	0.433196	0.865836	0
18	Smudge cells (NPU17597) - Value Max (1yr)	0.0317676	0.0317676	0.130932	0.261735	2
19	Hemoglobin (HAEM) - Value SD (3m)	5.71562e-25	5.71562e-25	2.132e-26	4.26244e-26	4
20	Basophilocytes (BAS) - Date Last (1yr)	3.8842e-15	3.8842e-15	3.85013e-20	7.69805e-20	4
21	Platelets (thrombocytes) (THR) - Value QuadFit_coefc (7yr)	0.914796	0.914796	9.31512e-05	0.000186275	2
22	Prostata specific angiten (PSA) (NPU08669) - Date Mean (1yr)	0.940855	0.940855	0.262996	0.525834	0
23	365 - Mean No. of Days Between Infections (1yr)	1.32165e-12	1.32165e-12	9.26726e-22	1.85273e-21	4
24	Glucose (GLUC) - Value Max (1yr)	3.22939e-07	3.22939e-07	1.71808e-08	3.43518e-08	4
25	Mean cell volume, erythrocytes (MCV) (NPU01944) - Value Mean (7yr)	8.05605e-05	8.05605e-05	0.000135413	0.000270795	4
26	Lymphocytes (LYM) - Value Min (7yr)	1.48134e-07	1.48134e-07	0.0401135	0.0802219	3
27	ZAP70=pos	1.23323e-07	1.23323e-07	6.44075e-08	1.28797e-07	4
28	inflammation (M40000) (7yr)	0.0397185	0.0397185	0.149246	0.298152	2
29	Promyelocytes (NPU03974) - Date Last (1yr)	3.03293e-10	3.03293e-10	2.43002e-12	4.85722e-12	4
30	mutations detected, DNA (F1581B) (1yr)	0.955863	0.955863	0.47814	0.955815	0
31	beta-2-microglobulin > 3.5 mg/L	3.31356e-20	3.31356e-20	2.52266e-20	5.04404e-20	4
32	C reactive protein (CRP) - Value Kurtosis (1yr)	5.03081e-07	5.03081e-07	6.37949e-06	1.27559e-05	4
33	del(11q) (M632B0) (1yr)	0.365909	0.365909	0.186453	0.363607	0
34	ECOG=0	2.25181e-16	2.25181e-16	1.46608e-16	2.9317e-16	4
35	Hemoglobin (HAEM) - Date Last (7yr)	0.326728	0.326728	1.55693e-21	3.11303e-21	2
36	Leucocytes (LEUK) - Value QuadFit_coefc (1yr)	0.581536	0.581536	2.92674e-06	5.85246e-06	2
37	Lymphocytes (LYM) - Date Mean (1yr)	4.36161e-08	4.36161e-08	9.60928e-14	1.92143e-13	4
38	Glucose (GLUC) - Value Mean (7yr)	0.00193484	0.00193484	2.29125e-05	4.58171e-05	4
39	Leucocytes (LEUK) - Value Max (1yr)	1.42786e-18	1.42786e-18	4.77605e-22	9.54941e-22	4
40	Basophilocytes (BAS) - Value Median (1yr)	0.0189081	0.0189081	8.27958e-07	1.65566e-06	4
41	Mean cell volume, erythrocytes (MCV) (NPU01944) - Value Mean (3m)	0.000216274	0.000216274	0.00122103	0.00244174	4
42	Creatin kinase (NPU19656) - Value Max (1yr)	0.653208	0.653208	0.00015788	0.000315445	2
43	IGHV mutated	1.76153e-22	1.76153e-22	1.49687e-22	2.99325e-22	4
44	beta-2-microglobulin < 3.5 mg/L	1.24627e-17	1.24627e-17	8.50674e-18	1.70109e-17	4
45	Leucocytes (LEUK) - Date Last (1yr)	3.0536e-20	3.0536e-20	3.24626e-25	6.49055e-25	4
46	binet_B	6.48373e-36	6.48373e-36	1.36897e-35	2.73711e-35	4
47	Inf - Min No. of Days Between Infections (7yr)	0.00997131	0.00997131	8.42963e-24	1.68533e-23	4
48	Lymphocytes (LYM) - Value SD (7yr)	6.62362e-10	6.62362e-10	1.00882e-18	2.01712e-18	4
49	Uric Acid (NPU03688) - Value Mean (1yr)	8.06116e-12	8.06116e-12	4.18898e-11	8.37585e-11	4
50	No. of Rare Patholgies (7yr)	0.0362868	0.0362868	0.0032414	0.00648208	4
51	C reactive protein (CRP) - Value Mean (3m)	2.98531e-08	2.98531e-08	1.09414e-11	2.18763e-11	4
52	Eosinophilocytes (EOS) - Date Last (1yr)	1.68959e-18	1.68959e-18	6.65144e-23	1.32988e-22	4
53	Alkaline Phosphatese (ALP) - Value Min (7yr)	0.979254	0.979254	0.142846	0.285678	0
54	Hematocrite (NPU01961) - Value Skewness (7yr)	0.156225	0.156225	0.0552339	0.110453	0
55	Absolute erythrocyte count (NPU01960) - Value Max (1yr)	5.57569e-18	5.57569e-18	1.1904e-16	2.3799e-16	4
56	Uric Acid (NPU03688) - Value Max (7yr)	8.01477e-07	8.01477e-07	6.80587e-16	1.36077e-15	4
57	beta-2-microglobulin (B2M) - Value Mean (3m)	8.42954e-29	8.42954e-29	1.33483e-39	2.66756e-39	4
58	Female	0.000152626	0.000152626	7.71163e-05	0.000154222	4
59	No. of Rare Patholgies (1yr)	0.380558	0.380558	0.00433077	0.00865916	2
60	Platelets (thrombocytes) (THR) - Value Min (7yr)	2.09134e-22	2.09134e-22	4.38901e-26	8.77538e-26	4
61	Albumine (ALB) - Value Mean (1yr)	5.12462e-08	5.12462e-08	2.08129e-08	4.16177e-08	4
62	Lymphocytes (LYM) - Value Median (3m)	1.30823e-16	1.30823e-16	1.85353e-09	3.70628e-09	4
63	Absolute erythrocyte count (NPU01960) - Value Min (1yr)	3.14106e-22	3.14106e-22	3.27783e-20	6.55291e-20	4
64	90 - Infection Date QuadFit_coefc (3m)	6.81552e-06	6.81552e-06	7.15432e-07	1.43029e-06	4
65	Blood Culture: NegativeNo growth (7yr)	0.0160028	0.0160028	0.0012336	0.00246535	4
66	90 - Infection Dates Skewness (3m)	0.946433	0.946433	0.151066	0.302095	0
67	Hemoglobin (HAEM) - Value Mean (1yr)	1.93103e-37	1.93103e-37	8.37398e-34	1.67421e-33	4
68	Absolute erythrocyte count (NPU01960) - Value Mean (3m)	7.17497e-19	7.17497e-19	3.19089e-15	6.3784e-15	4
69	Hemoglobin (HAEM) - Value SD (7yr)	2.77128e-18	2.77128e-18	6.18015e-19	1.23572e-18	4
70	Lymphocytes (LYM) - Value Max (1yr)	8.54242e-18	8.54242e-18	4.32211e-17	8.64204e-17	4
71	Hematocrite (NPU01961) - Value Min (7yr)	2.40757e-26	2.40757e-26	2.25649e-26	4.51134e-26	4
72	Leucocytes (LEUK) - Value Median (3m)	1.38429e-15	1.38429e-15	8.36978e-11	1.67359e-10	4
73	Hemoglobin (HAEM) - Value Min (3m)	6.80316e-39	6.80316e-39	1.86868e-37	3.73576e-37	4
74	CD38 neg	0.0138971	0.0138971	0.00695763	0.0139146	4
75	Amylase (NPU19653) - Date Last (3m)	1.95241e-05	1.95241e-05	3.70102e-06	7.37925e-06	4
76	Mean cell hemoglobin, erythrocytes (NPU02320) - Value SD (3m)	5.46437e-05	5.46437e-05	4.06085e-07	8.11144e-07	4
77	ZAP70=neg	0.00598856	0.00598856	0.00300134	0.00600236	4
78	Hemoglobin (HAEM) - Value Mean (3m)	8.90758e-35	8.90758e-35	1.89062e-31	3.77976e-31	4
79	CD38 pos	6.2799e-08	6.2799e-08	3.29399e-08	6.58713e-08	4
80	Hemoglobin (HAEM) - Date Last (3m)	1.13645e-23	1.13645e-23	5.25466e-24	1.05057e-23	4
81	Myelocytes (NPU03976) - Date Last (1yr)	2.63618e-09	2.63618e-09	1.6759e-11	3.35001e-11	4
82	Blastic cells (NPU03972) - Date Last (1yr)	1.47697e-09	1.47697e-09	8.1663e-12	1.63236e-11	4
83	Albumine (ALB) - Value Mean (3m)	4.02793e-07	4.02793e-07	1.06724e-08	2.13389e-08	4
84	C reactive protein (CRP) - Date Mean (3m)	9.46852e-17	9.46852e-17	3.56547e-17	7.12825e-17	4
85	Hematocrite (NPU01961) - Value Min (1yr)	5.84226e-29	5.84226e-29	3.24458e-27	6.48666e-27	4
86	Leucocytes (LEUK) - Value Mean (3m)	1.13693e-16	1.13693e-16	1.27659e-13	2.55255e-13	4
87	Lactatedehydrogenase (LDH) (LDH) - Value Median (1yr)	7.35618e-10	7.35618e-10	1.5771e-13	3.15347e-13	4
88	Platelets (thrombocytes) (THR) - Date Last (1yr)	1.0741e-18	1.0741e-18	4.68323e-24	9.36366e-24	4
89	Neutrophilocytes (PMN) (NEU) - Date Last (1yr)	1.66558e-22	1.66558e-22	1.22049e-26	2.44018e-26	4
90	Hematocrite (NPU01961) - Value SD (3m)	1.24372e-09	1.24372e-09	7.31426e-12	1.46222e-11	4
91	Blood Culture: NegativeNo growth (1yr)	0.035107	0.035107	0.0119284	0.0238358	4
92	Uric Acid (NPU03688) - Value Max (3m)	1.85866e-17	1.85866e-17	3.25987e-18	6.51702e-18	4
93	Hemoglobin (HAEM) - Date Last (1yr)	2.80568e-19	2.80568e-19	1.4405e-25	2.88013e-25	4
94	Inf - Infection Date LinearFit_coefa (7yr)	0.00346513	0.00346513	7.12398e-17	1.42417e-16	4
95	Hemoglobin (HAEM) - Value Min (1yr)	2.02084e-40	2.02084e-40	6.71748e-40	1.34298e-39	4
96	No. of Rare Patholgies (3m)	0.0397241	0.0397241	0.020407	0.0407955	4
97	Lactatedehydrogenase (LDH) (LDH) - Value Median (3m)	1.11386e-10	1.11386e-10	1.6277e-12	3.25453e-12	4
98	Hematocrite (NPU01961) - Value Min (3m)	3.35207e-27	3.35207e-27	7.28311e-24	1.45589e-23	4
99	del(13q)=pos	5.15202e-05	5.15202e-05	2.61238e-05	5.22439e-05	4
100	Lymphocytes (LYM) - Value Mean (3m)	2.84052e-17	2.84052e-17	7.10994e-12	1.42164e-11	4
101	Leucocytes (LEUK) - Date Last (3m)	4.37437e-23	4.37437e-23	1.08359e-23	2.16644e-23	4
102	Lymphocytes (LYM) - Date Last (1yr)	3.26118e-22	3.26118e-22	3.8013e-26	7.60015e-26	4
103	Lymphocytes (LYM) - Value SD (1yr)	1.12184e-09	1.12184e-09	1.98654e-23	3.97188e-23	4
104	No. of Rare Diagnosies (7yr)	0.011682	0.011682	0.0129345	0.0258619	4
105	Inf - Infection Date Kurtosis (7yr)	2.11794e-22	2.11794e-22	3.85376e-24	7.70476e-24	4
106	Eosinophilocytes (EOS) - Date Mean (3m)	7.86036e-17	7.86036e-17	2.7104e-18	5.41901e-18	4
107	Leucocytes (LEUK) - Value SD (7yr)	4.11828e-10	4.11828e-10	1.0573e-21	2.11402e-21	4
108	Leucocytes (LEUK) - Value SD (1yr)	4.76578e-10	4.76578e-10	9.54781e-27	1.90896e-26	4
109	Familar CLL NA	0.745864	0.745864	0.372917	0.745821	0
110	Hematocrite (NPU01961) - Value Mean (7yr)	1.56414e-24	1.56414e-24	1.04851e-23	2.09629e-23	4
111	Lymphocytes (LYM) - Value Max (3m)	4.19232e-17	4.19232e-17	9.19816e-19	1.83906e-18	4
112	CD38 NA	0.11902	0.11902	0.0595059	0.119008	0
113	Neutrophilocytes (PMN) (NEU) - Date Last (3m)	1.36281e-22	1.36281e-22	3.29216e-23	6.58201e-23	4
114	Mean cell hemoglobin concentration, erythrocytes (NPU02321) - Date Last (3m)	4.19968e-10	4.19968e-10	4.70994e-10	9.41651e-10	4
115	Hematocrite (NPU01961) - Value Mean (3m)	2.569e-25	2.569e-25	1.68578e-21	3.36997e-21	4
116	Metamyelocytes (NPU03978) - Date Last (1yr)	1.18823e-08	1.18823e-08	1.93845e-11	3.87484e-11	4
117	Leucocytes (LEUK) - Value Mean (1yr)	2.83618e-16	2.83618e-16	5.26989e-12	1.05377e-11	4
118	beta-2-microglobulin NA	0.00383445	0.00383445	0.00192305	0.00384587	4
119	flowcytometry (P33600) (1yr)	0.151928	0.151928	0.0870279	0.173974	0
120	Basophilocytes (BAS) - Date Last (3m)	3.69784e-18	3.69784e-18	6.83069e-19	1.36567e-18	4
121	Lactatedehydrogenase (LDH) (LDH) - Value Mean (1yr)	1.19913e-06	1.19913e-06	1.71565e-13	3.4305e-13	4
122	Albumine (ALB) - Value Min (3m)	2.72896e-10	2.72896e-10	8.83556e-12	1.76653e-11	4
123	No Familar CLL	0.434935	0.434935	0.217439	0.434868	0
124	Lymphocytes (LYM) - Date Mean (3m)	8.1745e-19	8.1745e-19	9.81843e-21	1.96303e-20	4
125	Neutrophilocytes (PMN) (NEU) - Date Mean (3m)	4.98988e-19	4.98988e-19	6.81216e-21	1.36198e-20	4
126	90 - Last Infection Date (3m)	5.89911e-10	5.89911e-10	2.99472e-21	5.98754e-21	4
127	Lymphocytes (LYM) - Date Last (3m)	2.01431e-22	2.01431e-22	3.83201e-23	7.66131e-23	4
128	del(17p)=neg	0.248405	0.248405	0.124182	0.248357	0
129	tri(13q)=neg	0.163636	0.163636	0.0818071	0.163609	0
130	Lymphocytes (LYM) - Value LinearFit_coefa (7yr)	0.0317068	0.0317068	0.00237977	0.00475896	4
131	Lymphocytes (LYM) - Value Mean (1yr)	5.12142e-17	5.12142e-17	2.49037e-09	4.97985e-09	4
132	del(11q)=neg	0.0272889	0.0272889	0.0136538	0.0273063	4
133	no mutations detected, DNA (F1581A) (3m)	0.443737	0.443737	0.222033	0.442816	0
134	electronic Glomerular Filtration Rate (eGFR) (EGFR) - Number of Tests Taken (1yr)	4.71386e-16	4.71386e-16	4.91517e-16	9.8277e-16	4
135	Hemoglobin (HAEM) - Value SD (1yr)	3.31469e-19	3.31469e-19	3.66864e-20	7.33533e-20	4
136	C reactive protein (CRP) - Value LinearFit_coefb (7yr)	0.138647	0.138647	8.77041e-11	1.75356e-10	2
137	365 - Infection Dates Mean (1yr)	4.23143e-13	4.23143e-13	2.37664e-24	4.75205e-24	4
138	del(11q) (M632B0) (3m)	0.368373	0.368373	0.188231	0.365712	0
139	Mean cell hemoglobin concentration, erythrocytes (NPU02321) - Value Min (3m)	5.03524e-10	5.03524e-10	3.16447e-09	6.32697e-09	4
140	INR (International Normalized Ratio, coagulation) (INR) - Date Last (3m)	4.27686e-14	4.27686e-14	1.73825e-12	3.47421e-12	4
141	immunoblastic lymphoma (M96123) (1yr)	0.0196389	0.0196389	0.0175033	0.0349632	4
142	Hematocrite (NPU01961) - Value LinearFit_coefa (1yr)	0.251549	0.251549	0.0986361	0.197218	0
143	Albumine (ALB) - Value Min (1yr)	1.45958e-11	1.45958e-11	9.53998e-12	1.90755e-11	4
144	Lactatedehydrogenase (LDH) (LDH) - Value Median (7yr)	1.69281e-08	1.69281e-08	3.50062e-12	6.99976e-12	4
145	Absolute erythrocyte count (NPU01960) - Value Mean (7yr)	7.02449e-20	7.02449e-20	3.75036e-18	7.49794e-18	4
146	Blood Culture: NegativeNo growth (3m)	0.437201	0.437201	0.444055	0.887419	0
147	Neutrophilocytes (PMN) (NEU) - Value SD (1yr)	8.68259e-12	8.68259e-12	4.91344e-10	9.82504e-10	4
148	Zap70 NA	0.423337	0.423337	0.21164	0.423271	0
149	biopsy (P30610) (7yr)	0.773056	0.773056	0.0792128	0.158338	0
150	Lactatedehydrogenase (LDH) (LDH) - Value Mean (3m)	8.90334e-07	8.90334e-07	9.78635e-14	1.95672e-13	4
151	del(11q)=pos	9.00025e-11	9.00025e-11	4.97861e-11	9.95502e-11	4
152	Mean cell hemoglobin concentration, erythrocytes (NPU02321) - Number of Tests Taken (3m)	1.01546e-07	1.01546e-07	8.17194e-09	1.63378e-08	4
153	del(13q)=neg	1.02434e-08	1.02434e-08	5.44153e-09	1.08819e-08	4
154	90 - Infection Dates Mean (3m)	3.83021e-12	3.83021e-12	1.0338e-21	2.06694e-21	4
155	Basophilocytes (BAS) - Date Mean (3m)	1.81506e-16	1.81506e-16	5.455e-18	1.09063e-17	4
156	Absolute erythrocyte count (NPU01960) - Value Min (7yr)	1.13439e-22	1.13439e-22	1.6205e-20	3.23972e-20	4
157	Absolute erythrocyte count (NPU01960) - Value Mean (1yr)	1.63359e-21	1.63359e-21	1.44197e-19	2.88275e-19	4
158	Hematocrite (NPU01961) - Value Mean (1yr)	6.49457e-27	6.49457e-27	4.61796e-25	9.23251e-25	4
159	C reactive protein (CRP) - Value Max (3m)	3.66775e-10	3.66775e-10	9.00329e-15	1.80004e-14	4
160	needle biopsy (P30990) (7yr)	0.591196	0.591196	0.468343	0.936495	0
161	FISH (fluorescens in situ hybridisering) (P33765) (1yr)	0.00714857	0.00714857	0.00360519	0.00720169	4
162	Lactatedehydrogenase (LDH) (LDH) - Value Mean (7yr)	1.45123e-05	1.45123e-05	2.79532e-12	5.58946e-12	4
163	tri(13q)=pos	2.01002e-05	2.01002e-05	1.02282e-05	2.04541e-05	4
164	binet_C	2.24619e-18	2.24619e-18	1.57988e-18	3.15875e-18	4
165	Leucocytes (LEUK) - Date Mean (3m)	4.86321e-18	4.86321e-18	1.17201e-19	2.34329e-19	4
166	IGHV status NA	0.81722	0.81722	0.408602	0.817188	0
167	no mutations detected, DNA (F1581A) (1yr)	0.338241	0.338241	0.1692	0.337469	0
168	Absolute erythrocyte count (NPU01960) - Value Min (3m)	4.84594e-20	4.84594e-20	2.12636e-16	4.25037e-16	4
169	Uric Acid (NPU03688) - Value Max (1yr)	5.9248e-17	5.9248e-17	2.73596e-18	5.4701e-18	4
170	Leucocytes (LEUK) - Value Median (1yr)	1.5395e-13	1.5395e-13	1.48315e-09	2.96577e-09	4
171	del(17p)=pos	5.32868e-08	5.32868e-08	2.79834e-08	5.59547e-08	4
172	seborrheic keratosis (M72750) (7yr)	0.11162	0.11162	0.0403133	0.0805492	1
173	PCR (polymerase chain reaction) (P33B31) (3m)	0.0461956	0.0461956	0.0231537	0.0462498	4
174	Neutrophilocytes (PMN) (NEU) - Value SD (3m)	1.31127e-12	1.31127e-12	1.91512e-20	3.82894e-20	4
175	normal cells (M00120) (7yr)	0.19848	0.19848	0.00820468	0.0164014	2
176	Lymphocytes (LYM) - Value Median (1yr)	4.84577e-15	4.84577e-15	1.04027e-07	2.0802e-07	4
177	no malignancy (M09450) (7yr)	0.432488	0.432488	0.398713	0.797248	0
178	Lymphocytes (LYM) - Value SD (3m)	9.56418e-10	9.56418e-10	6.06082e-27	1.21168e-26	4
179	mutations detected, DNA (F15812) (3m)	0.058369	0.058369	0.0292316	0.0584035	1
180	OBS pro diagnosis (pathology) (ÃYYY00) (7yr)	0.189949	0.189949	0.212708	0.425212
181	Sodium (NA+) - Value LinearFit_coefa (1yr)	0.346562	0.346562	0.416433	0.832823	0
182	mutations detected, DNA (F15812) (1yr)	0.997051	0.997051	0.498709	0.997049	0
183	more than 2 locations of tumor (MÃ0025) (7yr)	0.975248	0.975248	0.254892	0.509559
184	flowcytometry (P33600) (3m)	0.330192	0.330192	0.17874	0.357241	0
185	PCR (polymerase chain reaction) (P33B31) (1yr)	0.006429	0.006429	0.00324678	0.00648366	4
186	365 - Infection Dates Standard Deviation (1yr)	3.3804e-15	3.3804e-15	6.01999e-15	1.20354e-14	4
187	FISH (fluorescens in situ hybridisering) (P33765) (3m)	0.978437	0.978437	0.48951	0.97842	0
188	Leucocytes (LEUK) - Value SD (3m)	0.0690771	0.0690771	1.68448e-05	3.36833e-05	2
189	no mutations detected, DNA (F15811) (1yr)	0.860753	0.860753	0.383468	0.765504	0
190	fine needle aspiration (P31060) (7yr)	0.510954	0.510954	0.13464	0.268941	0
191	No. of Rare Diagnosies (1yr)	0.0016215	0.0016215	0.000436874	0.000873019	4
192	hyperplasia (M72000) (7yr)	0.182085	0.182085	0.00841704	0.0167917	2
193	fine needle aspiration (P31060) (1yr)	0.386204	0.386204	0.364064	0.726644	0
194	needle biopsy (P30990) (1yr)	0.491784	0.491784	0.351033	0.701599	0
195	more than 2 locations of tumor (MA0025) (1yr)	0.738351	0.738351	0.246577	0.49283	0
196	OBS pro diagnosis (pathology) (ÃYYY00) (1yr)	0.655288	0.655288	0.453136	0.905788	0
197	del(13q) (M632A0) (3m)	0.203756	0.203756	0.101987	0.203558	0
198	del(13q) (M632A0) (1yr)	0.593714	0.593714	0.297045	0.593432	0
199	more than 2 locations of tumor (MA0025) (3m)	0.371811	0.371811	0.139792	0.279275	0
200	immunoblastic lymphoma (M96123) (3m)	0.513189	0.513189	0.265438	0.530319	0
201	no suspicion of malignancy (M09462) (7yr)	0.961539	0.961539	0.222676	0.445045	0
202	normal tissue (M00100) (7yr)	0.160625	0.160625	0.140363	0.280505	0
203	basocellulary carcinoma (M80903) (7yr)	0.981332	0.981332	0.215675	0.430814	0
204	tubulary adenoma (M82110) (7yr)	0.32213	0.32213	0.120096	0.239364	0
205	chronic inflammation (M43000) (7yr)	0.627521	0.627521	0.254932	0.509111	0
206	del(11q) NA	0.0191275	0.0191275	0.00957343	0.0191455	4
207	del(13q) NA	0.0173549	0.0173549	0.00868706	0.0173729	4
208	malignant lymphoma (M96003) (7yr)	0.43277	0.43277	0.463363	0.924852	0
209	Differential count (P28120) (1yr)	0.147925	0.147925	0.0369096	0.072962	1
210	ekscision biopsy (P30611) (7yr)	0.943336	0.943336	0.279107	0.557479	0
211	blood smear (T0X000) (7yr)	0.344371	0.344371	0.173456	0.342662	0
212	actinic keratosis (M72850) (7yr)	0.396471	0.396471	0.181573	0.36233	0
213	acute and chronic inflammation (M42100) (7yr)	0.552112	0.552112	0.332257	0.661545	0
214	myeloid immature cells (NPU26631) - Value LinearFit_coefa (1yr)	0.229816	0.229816	0.0115176	0.0230129	2
215	resection (P30620) (7yr)	0.471673	0.471673	0.351813	0.703125	0
216	no tumor cells (M09460) (7yr)	0.0170419	0.0170419	0.168651	0.336991	2
217	hyperplasia (M72000) (1yr)	0.340058	0.340058	0.170379	0.338992	0
218	no mutations detected, DNA (F15811) (3m)	0.698742	0.698742	0.292102	0.582605	0
219	OBS pro diagnosis (pathology) (AYYY00) (3m)	0.564067	0.564067	0.387566	0.773956	0
220	del(17p) NA	0.0189789	0.0189789	0.00949912	0.018997	4
221	Eosinophilocytes (EOS) - Date Last (7yr)	0.414131	0.414131	0.000136093	0.000272147	2
222	DNA hybridisation (P33740) (1yr)	0.704031	0.704031	0.352342	0.703758	0
223	DNA hybridisation (P33740) (3m)	0.925896	0.925896	0.463523	0.925814	0
224	needle biopsy (P30990) (3m)	0.81197	0.81197	0.429824	0.858811	0
225	Inf - Earliest Infection Date (7yr)	7.12584e-10	7.12584e-10	1.79312e-26	3.58513e-26	4
226	New malignancy diagnois (AZCA1) (1yr)	0.290039	0.290039	0.0489829	0.0979308	1
227	inflammation (M40000) (1yr)	0.00342176	0.00342176	0.0164696	0.0320866	4
228	Planocellulary carcinoma (M80703) (1yr)	0.44608	0.44608	0.313367	0.619258	0
