# Supplementary material for: Machine learning can identify newly diagnosed patients with CLL at high risk of infection
Source: Nat Commun. 2020 Jan 17;11:363. doi: 10.1038/s41467-019-14225-8 (PMC6969150; doi:10.1038/s41467-019-14225-8)
Supplement: Supplementary file 7 — Supplementary Data 3 [file 41467_2019_14225_MOESM7_ESM.xlsx]

## Sheet: Sheet1
Rank	Feature Name	h-statistic	p-value	Low-Risk Instances	High-Risk Instances	Mean Value Low-Risk	Mean Value High-Risk	in CLL-TIM	Test
1	binet_A	252.6	7.03e-57	3012	1137	0.86	0.64	1	Kruskal-Wallis H-Test
2	beta-2-microglobulin (B2M) - Value Mean (1yr)	208.76	2.56e-47	1562	526	2.53	3.56	1	Kruskal-Wallis H-Test
3	Hemoglobin (HAEM) - Value Min (1yr)	173.39	1.34e-39	1979	682	8.06	7.24	1	Kruskal-Wallis H-Test
4	beta-2-microglobulin (B2M) - Value Mean (3m)	172.03	2.67e-39	1250	408	2.54	3.6	1	Kruskal-Wallis H-Test
5	Hemoglobin (HAEM) - Value Min (3m)	162.2	3.74e-37	1768	639	8.27	7.44	1	Kruskal-Wallis H-Test
6	binet_B	153.67	2.74e-35	3012	1137	0.1	0.25	1	Kruskal-Wallis H-Test
7	Hemoglobin (HAEM) - Value Min (7yr)	149.64	2.08e-34	2009	703	7.87	7.1	1	Kruskal-Wallis H-Test
8	Hemoglobin (HAEM) - Value Mean (1yr)	145.49	1.67e-33	1979	682	8.49	7.87	1	Kruskal-Wallis H-Test
9	Leucocytes (LEUK) - Value SD (3m)	144.18	3.24e-33	1754	634	3.23	7.61	1	Kruskal-Wallis H-Test
10	Hemoglobin (HAEM) - Value Mean (3m)	134.73	3.78e-31	1768	639	8.47	7.84	1	Kruskal-Wallis H-Test
-	-	-	-	-	-	-	-	-	-
395	Immunoglobulin A (IGA) - Value Mean (1yr)	33.36	7.64e-09	1820	613	1.69	1.51	0	Kruskal-Wallis H-Test
437	Immunoglobulin M (IGM) - Value Mean (3m)	30.3	3.69e-08	1440	477	0.75	0.62	0	Kruskal-Wallis H-Test
731	Immunoglobulin G (IGG) - Value Min (7yr)	17.09	3.57e-05	1833	623	8.46	8.09	0	Kruskal-Wallis H-Test
1	binet_A	1334370	3.52e-57	3012	1137	0.86	0.64	1	Mann-Whitney U-Test
2	beta-2-microglobulin (B2M) - Value Mean (1yr)	238017	1.28e-47	1562	526	2.53	3.56	1	Mann-Whitney U-Test
3	Hemoglobin (HAEM) - Value Min (1yr)	447083	6.72e-40	1979	682	8.06	7.24	1	Mann-Whitney U-Test
4	beta-2-microglobulin (B2M) - Value Mean (3m)	144871	1.33e-39	1250	408	2.54	3.6	1	Mann-Whitney U-Test
5	Hemoglobin (HAEM) - Value Min (3m)	373190	1.87e-37	1768	639	8.27	7.44	1	Mann-Whitney U-Test
6	binet_B	1454799	1.37e-35	3012	1137	0.1	0.25	1	Mann-Whitney U-Test
7	Hemoglobin (HAEM) - Value Min (7yr)	487656	1.04e-34	2009	703	7.87	7.1	1	Mann-Whitney U-Test
8	Hemoglobin (HAEM) - Value Mean (1yr)	466127	8.37e-34	1979	682	8.49	7.87	1	Mann-Whitney U-Test
9	Leucocytes (LEUK) - Value SD (3m)	383879	1.62e-33	1754	634	3.23	7.61	1	Mann-Whitney U-Test
10	Hemoglobin (HAEM) - Value Mean (3m)	390129	1.89e-31	1768	639	8.47	7.84	1	Mann-Whitney U-Test
-	-	-	-	-	-	-	-	-	-
231	Immunoglobulin M (IGM) - Value Min (7yr)	465746	3.73e-12	1831	623	0.72	0.6	0	Mann-Whitney U-Test
731	Immunoglobulin G (IGG) - Value Min (7yr)	507776	1.79e-05	1833	623	8.46	8.09	0	Mann-Whitney U-Test
989	Immunoglobulin A (IGA) - Value SD (3m)	321989	0.0004	1438	477	0.02	0.03	0	Mann-Whitney U-Test
1	binet_A	268.92	1.32e-58	3012	1137	0.86	0.64	1	ANOVA F-Test
2	Hemoglobin (HAEM) - Value Min (1yr)	183.23	2.02e-40	1979	682	8.06	7.24	1	ANOVA F-Test
3	Hemoglobin (HAEM) - Value Min (3m)	176.37	6.8e-39	1768	639	8.27	7.44	1	ANOVA F-Test
4	Hemoglobin (HAEM) - Value Mean (1yr)	168.68	1.93e-37	1979	682	8.49	7.87	1	ANOVA F-Test
5	beta-2-microglobulin (B2M) - Value Mean (1yr)	162.6	6.45e-36	1562	526	2.53	3.56	1	ANOVA F-Test
6	binet_B	159.54	6.48e-36	3012	1137	0.1	0.25	1	ANOVA F-Test
7	Hemoglobin (HAEM) - Value Min (7yr)	158.28	2.55e-35	2009	703	7.87	7.1	1	ANOVA F-Test
8	Hemoglobin (HAEM) - Value Mean (3m)	156.22	8.91e-35	1768	639	8.47	7.84	1	ANOVA F-Test
9	Hemoglobin (HAEM) - Value Mean (7yr)	146.57	6.77e-33	2009	703	8.48	7.93	1	ANOVA F-Test
10	IGHV unmutated	135.69	7.02e-31	3012	1137	0.2	0.37	1	ANOVA F-Test
-	-	-	-	-	-	-	-	-	-
410	Immunoglobulin G (IGG) - Value SD (7yr)	24.09	9.79e-07	1833	623	0.22	0.4	0	ANOVA F-Test
577	Immunoglobulin A (IGA) - Value Mean (3m)	16.9	4.11e-05	1438	477	1.69	1.46	0	ANOVA F-Test
915	Immunoglobulin M (IGM) - Value Kurtosis (7yr)	9.11	0.003	625	236	1.23	1.34	0	ANOVA F-Test
1	binet_A	16.4	1.32e-58	1.32e-58	1137	0.86	0.64	1	Student's T-Test
2	Hemoglobin (HAEM) - Value Min (1yr)	13.54	2.02e-40	2.02e-40	682	8.06	7.24	1	Student's T-Test
3	Hemoglobin (HAEM) - Value Min (3m)	13.28	6.8e-39	6.8e-39	639	8.27	7.44	1	Student's T-Test
4	Hemoglobin (HAEM) - Value Mean (1yr)	12.99	1.93e-37	1.93e-37	682	8.49	7.87	1	Student's T-Test
5	beta-2-microglobulin (B2M) - Value Mean (1yr)	-12.75	6.45e-36	6.45e-36	526	2.53	3.56	1	Student's T-Test
6	binet_B	-12.63	6.48e-36	6.48e-36	1137	0.1	0.25	1	Student's T-Test
7	Hemoglobin (HAEM) - Value Min (7yr)	12.58	2.55e-35	2.55e-35	703	7.87	7.1	1	Student's T-Test
8	Hemoglobin (HAEM) - Value Mean (3m)	12.5	8.91e-35	8.91e-35	639	8.47	7.84	1	Student's T-Test
9	Hemoglobin (HAEM) - Value Mean (7yr)	12.11	6.77e-33	6.77e-33	703	8.48	7.93	1	Student's T-Test
10	IGHV unmutated	-11.65	7.02e-31	7.02e-31	1137	0.2	0.37	1	Student's T-Test
-	-	-	-	-	-	-	-	-	-
410	Immunoglobulin G (IGG) - Value SD (7yr)	-4.91	9.79e-07	1833	623	0.22	0.4	0	Student's T-Test
577	Immunoglobulin A (IGA) - Value Mean (3m)	4.11	4.11e-05	1438	477	1.69	1.46	0	Student's T-Test
910	Immunoglobulin M (IGM) - Value Kurtosis (7yr)	-3.02	0.003	625	236	1.23	1.34	0	Student's T-Test
