# Supplementary material for: Machine learning can identify newly diagnosed patients with CLL at high risk of infection
Source: Nat Commun. 2020 Jan 17;11:363. doi: 10.1038/s41467-019-14225-8 (PMC6969150; doi:10.1038/s41467-019-14225-8)
Supplement: Supplementary file 8 — Supplementary Data 4 [file 41467_2019_14225_MOESM8_ESM.xlsx]

## Sheet: Sheet1
Rank	Feature Name	h-statistic	p-value	Low-Risk Instances	High-Risk Instances	Mean Value Low-Risk	Mean Value High-Risk	in CLL-TIM	Test
1	Inf - Earliest Infection Date (7yr)	111.99	3.59e-26	3577	572	56.66	129.29	1	Kruskal-Wallis H-Test
2	Inf - Infection Dates Mean (7yr)	110.03	9.64e-26	3577	572	48.84	100.58	0	Kruskal-Wallis H-Test
3	Inf - Mean No. of Days Between Infections (7yr)	103.62	2.45e-24	3293	489	9.97	35.91	1	Kruskal-Wallis H-Test
4	Inf - Min No. of Days Between Infections (7yr)	101.93	5.75e-24	3293	489	7.42	24.99	1	Kruskal-Wallis H-Test
5	Inf - Last Infection Date (7yr)	101.63	6.69e-24	3577	572	41	76.24	0	Kruskal-Wallis H-Test
6	Inf - Infection Date Kurtosis (7yr)	100.21	1.37e-23	3293	489	0.09	0.28	1	Kruskal-Wallis H-Test
7	365 - Infection Dates Mean (1yr)	91.9	9.1e-22	3577	572	10.19	25.09	1	Kruskal-Wallis H-Test
8	Inf - Infection Dates Standard Deviation (7yr)	88.07	6.31e-21	3577	572	8.87	30.41	0	Kruskal-Wallis H-Test
9	365 - Last Infection Date (1yr)	85.96	1.84e-20	3577	572	9.33	21.12	0	Kruskal-Wallis H-Test
10	365 - Mean No. of Days Between Infections (1yr)	69.95	6.09e-17	3345	496	1.1	5.36	1	Kruskal-Wallis H-Test
									-
842	Immunoglobulin M (IGM) - Value Min (7yr)	7.41	0.006	2103	351	0.69	0.65	0	Kruskal-Wallis H-Test
1137	Immunoglobulin A (IGA) - Value LinearFit_coefb (1yr)	5.29	0.021	218	36	1.33	2.3	0	Kruskal-Wallis H-Test
2041	Immunoglobulin G (IGG) - Value LinearFit_coefb (7yr)	2.46	0.117	289	58	7.93	9.25	0	Kruskal-Wallis H-Test
1	Inf - Earliest Infection Date (7yr)	841565	1.79e-26	3577	572	56.66	129.29	1	Mann-Whitney U-Test
2	Inf - Infection Dates Mean (7yr)	843161	4.82e-26	3577	572	48.84	100.58	0	Mann-Whitney U-Test
3	Inf - Mean No. of Days Between Infections (7yr)	695075	1.23e-24	3293	489	9.97	35.91	1	Mann-Whitney U-Test
4	Inf - Min No. of Days Between Infections (7yr)	695976	2.87e-24	3293	489	7.42	24.99	1	Mann-Whitney U-Test
5	Inf - Last Infection Date (7yr)	850585	3.35e-24	3577	572	41	76.24	0	Mann-Whitney U-Test
6	Inf - Infection Date Kurtosis (7yr)	696920	6.86e-24	3293	489	0.09	0.28	1	Mann-Whitney U-Test
7	365 - Infection Dates Mean (1yr)	875368	4.55e-22	3577	572	10.19	25.09	1	Mann-Whitney U-Test
8	Inf - Infection Dates Standard Deviation (7yr)	908208	3.16e-21	3577	572	8.87	30.41	0	Mann-Whitney U-Test
9	365 - Last Infection Date (1yr)	880576	9.19e-21	3577	572	9.33	21.12	0	Mann-Whitney U-Test
10	365 - Mean No. of Days Between Infections (1yr)	751274	3.05e-17	3345	496	1.1	5.36	1	Mann-Whitney U-Test
									-
1126	Immunoglobulin A (IGA) - Value LinearFit_coefb (1yr)	2985	0.011	218	36	1.33	2.3	0	Mann-Whitney U-Test
2011	Immunoglobulin G (IGG) - Value LinearFit_coefb (7yr)	7287	0.058	289	58	7.93	9.25	0	Mann-Whitney U-Test
2084	Immunoglobulin M (IGM) - Value Mean (3m)	203432	0.064	1656	261	0.72	0.69	0	Mann-Whitney U-Test
1	Inf - Infection Date Kurtosis (7yr)	80.97	3.56e-19	3293	489	0.09	0.28	1	ANOVA F-Test
2	365 - Infection Dates Mean (1yr)	72.09	2.82e-17	3577	572	10.19	25.09	1	ANOVA F-Test
3	Creatinine (CRE) - Number of Tests Taken (7yr)	67.35	3.47e-16	2303	409	10.95	16.93	0	ANOVA F-Test
4	Albumine (ALB) - Number of Tests Taken (7yr)	67.12	4.05e-16	2109	376	5.92	10.01	0	ANOVA F-Test
5	Age	66.12	5.54e-16	3577	572	0.69	0.73	1	ANOVA F-Test
6	K+ - Number of Tests Taken (7yr)	64.82	1.22e-15	2295	404	10.49	16.88	0	ANOVA F-Test
7	365 - Infection Dates Standard Deviation (1yr)	62.51	3.38e-15	3577	572	0.97	4.41	1	ANOVA F-Test
8	C reactive protein (CRP) - Value Max (7yr)	61.69	5.84e-15	2185	389	42.52	77.58	0	ANOVA F-Test
9	365 - Mean No. of Days Between Infections (1yr)	60.23	1.07e-14	3345	496	1.1	5.36	1	ANOVA F-Test
10	ECOG=0	59.6	1.45e-14	3577	572	0.76	0.61	1	ANOVA F-Test
									-
449	Immunoglobulin A (IGA) - Value LinearFit_coefb (1yr)	10.64	0.001	218	36	1.33	2.3	0	ANOVA F-Test
623	Immunoglobulin M (IGM) - Value Kurtosis (7yr)	7.83	0.005	734	127	1.24	1.37	0	ANOVA F-Test
1346	Immunoglobulin G (IGG) - Value LinearFit_coefb (7yr)	3.47	0.063	289	58	7.93	9.25	0	ANOVA F-Test
1	Inf - Infection Date Kurtosis (7yr)	-9	3.56e-19	3293	489	0.09	0.28	1	Student's T-Test
2	365 - Infection Dates Mean (1yr)	-8.49	2.82e-17	3577	572	10.19	25.09	1	Student's T-Test
3	Creatinine (CRE) - Number of Tests Taken (7yr)	-8.21	3.47e-16	2303	409	10.95	16.93	0	Student's T-Test
4	Albumine (ALB) - Number of Tests Taken (7yr)	-8.19	4.05e-16	2109	376	5.92	10.01	0	Student's T-Test
5	Age	-8.13	5.54e-16	3577	572	0.69	0.73	1	Student's T-Test
6	K+ - Number of Tests Taken (7yr)	-8.05	1.22e-15	2295	404	10.49	16.88	0	Student's T-Test
7	365 - Infection Dates Standard Deviation (1yr)	-7.91	3.38e-15	3577	572	0.97	4.41	1	Student's T-Test
8	C reactive protein (CRP) - Value Max (7yr)	-7.85	5.84e-15	2185	389	42.52	77.58	0	Student's T-Test
9	365 - Mean No. of Days Between Infections (1yr)	-7.76	1.07e-14	3345	496	1.1	5.36	1	Student's T-Test
10	ECOG=0	7.72	1.45e-14	3577	572	0.76	0.61	1	Student's T-Test
									-
445	Immunoglobulin A (IGA) - Value LinearFit_coefb (1yr)	-3.26	0	218	36	1.33	2.3	0	Student's T-Test
615	Immunoglobulin M (IGM) - Value Kurtosis (7yr)	-2.8	0.01	734	127	1.24	1.37	0	Student's T-Test
1331	Immunoglobulin G (IGG) - Value LinearFit_coefb (7yr)	-1.86	0.06	289	58	7.93	9.25	0	Student's T-Test
